# Supplementary material for: Short- and Long-Term Effects of Sodium Phenylbutyrate on White Matter and Sensorimotor and Cognitive Behavior in a Mild Murine Model of Encephalopathy of Prematurity
Source: Int J Mol Sci. 2025 Dec 16;26(24):12099. doi: 10.3390/ijms262412099 (PMC12732855; doi:10.3390/ijms262412099)
Supplement: Supplementary file 1 [file ijms-26-12099-s001.zip]

Archive with 1 entries (1 files):
- ijms-3991127-supplementary.pdf
